# Supplementary material for: Anterior Skull Base Reconstruction in Multiportal Approaches: Insight into Vascularized Flap Techniques
Source: J Clin Med. 2024 Nov 28;13(23):7229. doi: 10.3390/jcm13237229 (PMC11641968; doi:10.3390/jcm13237229)
Supplement: Supplementary file 1 [file jcm-13-07229-s001.zip]

Archive with 1 entries (1 files):
- jcm-3302244-Video S1.mp4
